# Supplementary material for: Relative Risk of Death in Bulgarian Cancer Patients during the Initial Waves of the COVID-19 Pandemic
Source: Healthcare (Basel). 2023 Sep 20;11(18):2594. doi: 10.3390/healthcare11182594 (PMC10531457; doi:10.3390/healthcare11182594)
Supplement: Supplementary file 1 [file healthcare-11-02594-s001.zip]

Archive with 1 entries (1 files):
- healthcare-2605323-supplementary.pdf
